# Supplementary material for: Synthesis of a Triazaisotruxene-Based Porous Organic Polymer and Its Application in Iodine Capture
Source: Molecules. 2022 Dec 9;27(24):8722. doi: 10.3390/molecules27248722 (PMC9784556; doi:10.3390/molecules27248722)
Supplement: Supplementary file 1 [file molecules-27-08722-s001.zip]

Archive with 1 entries (1 files):
- molecules-2059116-supplementary.pdf
